# Supplementary material for: Transendothelial Electrical Resistance Measurement across the Blood–Brain Barrier: A Critical Review of Methods
Source: Micromachines (Basel). 2021 Jun 11;12(6):685. doi: 10.3390/mi12060685 (PMC8231150; doi:10.3390/mi12060685)
Supplement: Supplementary file 1 [file micromachines-12-00685-s001.zip]

Archive with 1 entries (1 files):
- micromachines-1239744-supplementary.pdf
